# Supplementary material for: Aging at Work: A Review of Recent Trends and Future Directions
Source: Int J Environ Res Public Health. 2020 Oct 20;17(20):7659. doi: 10.3390/ijerph17207659 (PMC7589844; doi:10.3390/ijerph17207659)
Supplement: Supplementary file 1 [file ijerph-17-07659-s001.zip]

Archive with 1 entries (1 files):
- ijerph-948786-supplementary.xlsx
