# Supplementary material for: Aging at Work: A Review of Recent Trends and Future Directions
Source: Int J Environ Res Public Health. 2020 Oct 20;17(20):7659. doi: 10.3390/ijerph17207659 (PMC7589844; doi:10.3390/ijerph17207659)
Supplement: Supplementary file 1 [file ijerph-17-07659-s001.zip › ijerph-948786-supplementary.xlsx]

## Sheet: Supplementary list- data
doi	link	title	authors	date	year	citations	abstract	keyword	source	publication_title	affiliations	num_diff_affiliations	countries	num_diff_countries	num_authors	emails	bib_key	num_property_groups	num_properties	Motivation	Solutions	Additional search phrases
10.1111/j.1741-6612.2012.00650.x	https://www.ncbi.nlm.nih.gov/pubmed/23773254	Not in Australia. Migration, work and age discrimination.	Biggs Simon, Fredvang Marthe, Haapala Irja	2012/10/29	2012	-1	Perceptions of older people are changing both nationally and internationally with policy developments that emphasise the value of older workers and the extension of working life to accommodate a longer life course For national economies older workers produce benefits of increasing tax dollars and personal savings and reduce claims on the state through pensions In terms of migration older adults b…	active aging at work	NCBI:PubMed	Australasian journal on ageing	School of Social and Political Sciences, University of Melbourne, Melbourne, Victoria, Australia. biggss@unimelb.edu.au	1	Australia	1	3		biggssimon2012not	2	3	age based discrimination,sustainable growth	national policy	policy development, advantage of population change
18 October 2018	https://link.springer.com/chapter/10.1007/978-3-030-02686-8_74	Accessibility and New Technology MOOC- Disability and Active Aging: Technological Support	Samuel A. Navarro Ortega,M. Pilar Munuera Gómez	2019	2019	0	Covered in this paper are the notions of autonomy for the disabled and the elderly and universal access to new Information and Communications Technology (ICT). Assistance provided to the disabled has its roots in the human rights movement which proposes a new model to analyze the evolution of treatment for people with disabilities. A historical-critical analysis of the ideas and attitudes that fo…	successful aging at work	Springer		The University of British Columbia Vancouver Canada;Universidad Complutense Madrid Spain	2	Spain;Canada	2	2		samuel2019accessibility	2	2	age based discrimination	legislation	autonomy and independence for the elderly, discrimination, social exclusion, legislation, public policies, quality of life
23 September 2017	https://link.springer.com/article/10.1186/s41043-018-0138-0	Population aging: opportunity for business expansion, an invitational paper presented at the Asia-Pacific Economic Cooperation (APEC) International Workshop on Adaptation to Population Aging Issues, July 17, 2017, Ha Noi, Viet Nam	Mary Beth Arensberg	2018	2018	0	A longer life brings opportunities for older adults and their families as well as for their communities. Commercial businesses can be successful in innovating on these opportunities and achieving business expansion when they better understand the market dynamics and spectrum of older adults as consumers and view them more as assets rather than as burdens to society. While there is no “typical” ol…	successful aging at work	Springer	Journal of Health, Population and Nutrition	Abbott Nutrition Division of Abbott Columbus USA	1	United States	1	1	mary.arensberg@abbott.com	marybeth2018population	2	2	sustainable growth	national policy	healthy aging-related behaviors, evidence-based polices, healthcare workforce training and education, active aging population, sustainable policies, governments , business development, quality of care
10.1136/bmjopen-2015-010525	https://www.ncbi.nlm.nih.gov/pubmed/26674507	Protocol for a mixed-methods longitudinal study to identify factors influencing return to work in the over 50s participating in the UK Work Programme: Supporting Older People into Employment (SOPIE).	Brown Judith, Neary Joanne, Katikireddi Srinivasa Vittal, Thomson Hilary, McQuaid Ronald W, Leyland Alastair H, Frank John, Jeavons Luke, de Pellette Paul, Kiran Sibel, Macdonald Ewan B	2015/12/16	2015	-1	Increasing employment among older workers is a policy priority given the increase in life expectancy and the drop in labour force participation after the age of 50 Reasons for this drop are complex but include poor health age discrimination inadequate skills qualifications and caring roles however limited evidence exists on how best to support this group back to work The Work Programme is the UK …	older adults at work	NCBI:PubMed	BMJ open	Healthy Working Lives Group, Institute of Health and Wellbeing, College of Medical, Veterinary and Life Sciences, University of Glasgow, Glasgow, UK.;Healthy Working Lives Group, Institute of Health and Wellbeing, College of Medical, Veterinary and Life Sciences, University of Glasgow, Glasgow, UK.;MRC/CSO Social and Public Health Sciences Unit, Institute of Health and Wellbeing, College of Medic…	5	United Kingdom	1	11		brownjudith2015protocol	2	2	age based discrimination	national policy	labour force participation, age discrimination, skills qualifications, work programme, welfare to work, job retention initiatives, healthy working lives
10.1057/9781137398390_3	https://link.springer.com/chapter/10.1057/9781137398390_3	One Size Does Not Fit All: Uncovering Older Entrepreneur Diversity through Motivations, Emotions and Mentoring Needs	Thomas Wainwright,Ewald Kibler,Teemu Kautonen,Robert Blackburn	2015	2015	0	Policymakers and scholars have increasingly drawn attention to the growing challenges emerging from the ageing of populations, particularly in advanced economies (OECD 2006; Finlayson 2009; Platman 2003; Weber and Shaper 2004; Wainwright and Kibler 2014). In the British context, one of the more visible policy interventions has been to increase the state pensionable age (SPA), in addition to promo…	successful aging at work	Springer			1	Unknown	1	4		thomas2015one	2	2	age based discrimination	legislation	state pensionable age,extension of people’s working lives, ageist legislation, ageing populations, working in retirement ,age-related discrimination
10.1057/9781137303141_2	https://link.springer.com/chapter/10.1057/9781137303141_2	Active Ageing: Origins and Resurgence	Kate A. Hamblin	2013	2013	0	This book explores the recent pension and unemployment policy developments for older people in EU15 nations with a view to determining whether there has been a shift towards the EU’s ‘active ageing’ agenda in all nations and for all sub-groups within the ‘older age’ cohort. As such it begins by examining the development of the concept of ‘active ageing’ before presenting arguments regarding its r…	active aging at work	Springer		Oxford Institute of Population Ageing University of Oxford UK	1	United Kingdom	1	1		katehamblin2013active	1	2		EU policy,national policy	labour market, active ageing, welfare state, early retirement, unemployment policy
30 August 2012	https://link.springer.com/chapter/10.1007/978-90-481-8948-9_15	Critical Assessment of Labour Force Evolution in Europe	Elżbieta Kryńska	2013	2013	0	This chapter describes the changes in the European labour force and their determinants that will take place in the first half of the twenty-first century. It presents the challenges related to the supply side of the labour market—first of all, demographic processes of an aging society and their consequences for the European labour market and economy, with special emphasis on tools for extending e…	active aging at work	Springer		Department of Economic Policy University of Lodz Lodz Poland	1	Poland	1	1	ekrynska@interia.pl	elbieta2013critical	1	2	age based discrimination,sustainable growth		labour market, labour force, technological progress, social security system, atypical form
10.1007/s00391-009-0054-4	https://www.ncbi.nlm.nih.gov/pubmed/19618227	["Retirement at 67": prerequisites for the ability of older female jobholders to continue working].	Leve V, Naegele G, Sporket M	2009/07/19	2009	-1	The new Retirement Age Adjustment Act enacted by the Federal Government in spring 2007 to raise the statutory retirement age to 67 years in Germany poses a challenge for the jobholders concerned as well as for the companies Especially older female jobholders are exposed to particular risks regarding their ability to continue working due to the cumulative concurrence of age specific but also addit…	older adults at work	NCBI:PubMed	Zeitschrift fur Gerontologie und Geriatrie	Institut für Gerontologie an der Technischen Universität Dortmund, Dortmund, Germany.	1	Germany	1	3		levevnaegele2009retirement	1	2	age based discrimination,sustainable growth		retirement age adjustment, retirement age, age-specific employment patterns and risks, working lives, marginal employment, temporary jobs, gainful employment,
10.1111/ajag.12597	https://www.ncbi.nlm.nih.gov/pubmed/30506815	Everyday discrimination in the Australian workplace: Assessing its prevalence and age and gender differences.	Taylor Philip, McLoughlin Christopher, Earl Catherine	2019/4/10	2019	-1	This study aimed to increase understanding of the nature and prevalence of discriminatory experiences in the workplace focusing on issues of age and gender The concept of everyday discrimination was operationalised in a survey of a representative sample of Australian workers It was observed that overall experiences of everyday discrimination were rare Among men such experiences declined with age …	older adults at work	NCBI:PubMed	Australasian journal on ageing		1	Unknown	1	3		taylor2019everyday	1	1	age based discrimination		ageism, employment discrimination, gender, work
10.3390/ijerph16010050	https://www.ncbi.nlm.nih.gov/pubmed/30585250	Age Differences in Work Stress, Exhaustion, Well-Being, and Related Factors From an Ecological Perspective.	Hsu Hui-Chuan	2018/12/25	2018	-1	The aim of this study was to examine the association of work stress exhaustion well being and related individual organizational and social factors focusing especially on age differences in Taiwan The data were from the 2015 Taiwan Social Change Survey The participants were community based adults aged 18 years or older selected via stratified multistage proportional probability sampling from the T…	active aging at work	NCBI:PubMed	International journal of environmental research and public health	OrderedDict([('Affiliation', 'School of Public Health, Taipei Medical University;11031, Taiwan. gingerhsu@seed.net.tw.')])	2	Taiwan	1	1		hsuhuichuan2018age	1	1	age based discrimination		age difference, exhaustion,well-being, work environment, work stress
10.1136/bmjopen-2017-018995	https://www.ncbi.nlm.nih.gov/pubmed/29703849	Financial impact of injury in older workers: use of a national retrospective e-cohort to compare income patterns over 3 years in a universal injury compensation scheme.	Davie Gabrielle, Lilley Rebbecca	2018/04/27	2018	-1	The study aims to quantify the impact of injury on the financial well being of older workers The hypothesis was that injured older workers have substantially reduced income from work following injury but that New Zealand s NZ universal injury compensation scheme mitigates the difference for total income An e cohort of 617 722 workers aged 45 64 years old was created using de identified linked adm…	older adults at work	NCBI:PubMed	BMJ open		1	Unknown	1	2		daviegabrielle2018financial	1	1		national policy	injury, injury outcomes, older workers, nationa retrospective,
10.11606/S1518-8787.2018052000648	https://www.ncbi.nlm.nih.gov/pubmed/30379292	Life course and work ability among older adults: ELSI-Brazil.	Castro Camila Menezes Sabino de, Lima-Costa Maria Fernanda, César Cibele Comini, Neves Jorge Alexandre Barbosa, Andrade Fabíola Bof de, Souza Junior Paulo Roberto Borges de, Sampaio Rosana Ferreira	2018/10/25	2018	-1	To examine factors associated with perception of work ability in a nationally representative sample of Brazilians aged 50 years and over We used data from 8 903 participants of the baseline survey of the Brazilian Longitudinal Study of Aging ELSI Brazil The dependent variable was self rated work ability good or very good versus fair poor or very poor Independent variables included factors that op…	older adults at work	NCBI:PubMed	Revista de saude publica	Fundação Oswaldo Cruz. Instituto René Rachou. Programa de Pós-graduação em Saúde Coletiva. Belo Horizonte, MG, Brasil.	1	Madagascar	1	7		castro2018life	1	1		national policy	work ability perception, nationally representative sample, life course, education leve, health condition, labor market, policies
10.1080/02699931.2018.1500446	https://www.ncbi.nlm.nih.gov/pubmed/30039741	Predicting real-world behaviour: Cognition-emotion links across adulthood and everyday functioning at work.	Scheibe Susanne	2018/07/24	2018	-1	Inspired by the discovery of positive age trends in emotional well being across adulthood lifespan researchers have uncovered fascinating age differences in cognition emotion interactions in healthy adult samples for example in emotion processing memory reactivity perception and regulation Taking stock of this body of research I identify four trends and five remaining gaps in our understanding of…	healthy aging at work	NCBI:PubMed	Cognition & emotion	OrderedDict([('Affiliation', 'a Department of Psychology , University Groningen , Groningen , the Netherlands.')])	1	The Netherlands	1	1		scheibe2018predicting	1	1		legislation	emotion-cognition interactions, adulthood, lifespan development, work and aging
10.1007/s10823-017-9341-5	https://www.ncbi.nlm.nih.gov/pubmed/29340902	Validation Study of the Abbreviated Version of the Lubben Social Network Scale Spanish Translation among Mexican and Mexican-American Older Adults.	Vilar-Compte Mireya, Vargas-Bustamante Arturo, Lubben James	2018/1/18	2018	-1	To perform a face validity study of the Spanish version of the Lubben Social Network Scale LSNS 6 among Mexican and Mexican American older adults A cross national qualitative descriptive approach based on cognitive survey testing and cross cultural equivalence analysis was followed to assess the face validity of the Spanish version of the LSNS 6 Data were collected through 2 focus groups in Los A…	older adults at work	NCBI:PubMed	Journal of cross-cultural gerontology	EQUIDE Research Institute for Equitable Development, Universidad Iberoamericana, Prolongación Paseo de Reforma 880, Lomas de Santa Fe, México, C.P. 01219, Ciudad de México, Mexico. mireya.vilar@ibero.mx.;UCLA Fielding School of Public Health, Los Angeles, CA, USA.;Boston College School of Social Work, Boston, MA, USA.	3	United States;Mexico	2	3		vilarcompte2018validation	1	1		,	Lubben Social Network Scale, social isolation, vulnerable group of older adults
08 January 2017	https://link.springer.com/article/10.1007/s40888-017-0079-x	Ageing workforce and productivity: the unintended effects of retirement regulation in Italy	Roberto Gabriele,Enrico Tundis,Enrico Zaninotto	2018	2018	0	Making use of the quasi-natural experimental setting provided by the unexpected and sudden change in Italian retirement legislation at the end of 2011 (Fornero law), this article estimates the effect on productivity of a reduction of sorting mechanisms among older workers. The estimation uses provincial-level data. The increase of retirement age and restrictions on early retirement plans locked o…	productive aging at work	Springer	Economia Politica	Department of Economics and Management University of Trento Trento Italy;Istituto di Statistica della Provincia Autonoma di Trento (ISPAT) Trento Italy	2	Italy	1	3		roberto2018ageing	1	1		legislation	ageing workforce, labour productivity, pension reforms, quasi-natural experiments
10.1186/s12960-017-0258-4	https://www.ncbi.nlm.nih.gov/pubmed/29258573	Age-related differences in working hours among male and female GPs: an SMS-based time use study.	van Hassel Daniël, van der Velden Lud, de Bakker Dinny, Batenburg Ronald	2017/12/19	2017	-1	In several countries the number of hours worked by general practitioners GPs has decreased raising concern about current and impending workforce shortages This shorter working week has been ascribed both to the feminisation of the workforce and to a younger generation of GPs who prefer more flexible working arrangements There is however limited insight into how the impact of these determinants in…	older adults at work	NCBI:PubMed	Human resources for health		1	Unknown	1	4		vanhassel2017agerelated	1	1	age based discrimination		General practitioners; Health workforce planning; Path analysis; Working hours
10.1186/s40557-017-0177-9	https://www.ncbi.nlm.nih.gov/pubmed/28670457	Hazards and health problems in occupations dominated by aged workers in South Korea.	Park Jungsun, Kim Soo Geun, Park Jong-Shik, Han Boyoung, Kim Kab Bae, Kim Yangho	2017/06/26	2017	-1	South Korea s population is aging more rapidly than any other country Aging of the productive population will lead to shortage of labor and the decreasing quality of the labor force in South Korea South Korea needs health care strategies to support the establishment of work environments that are appropriate for elderly workers who have reduced physical capacity This paper aims to identify occupat…	productive aging at work	NCBI:PubMed	Annals of occupational and environmental medicine	Department of Occupational Health, Catholic University of Daegu, Gyeongsan, South Korea.;Department of Occupational Medicine, Kangbuk Samsung Hospital, Sungkyunkwan University, School of Medicine, Seoul, South Korea.;Yonsei University, Seoul, South Korea.;Yonsei University, Seoul, South Korea.;Occupational Safety and Health Research Institute, Korea Occupational Safety and Health Agency, Ulsan, S…	5	South Korea	1	6		parkjungsun2017hazards	1	1	employment crunch		Job-specific hazards, occupation-related disorders, machinery-handlig occupations, musculoskeletal disorders
10.1093/sleep/zsx092	https://www.ncbi.nlm.nih.gov/pubmed/28838129	Reduced Tolerance to Night Shift in Chronic Shift Workers: Insight From Fractal Regulation.	Li Peng, Morris Christopher J, Patxot Melissa, Yugay Tatiana, Mistretta Joseph, Purvis Taylor E, Scheer Frank A J L, Hu Kun	2017/11/3	2017	-1	Healthy physiology is characterized by fractal regulation FR that generates similar structures in the fluctuations of physiological outputs at different time scales Perturbed FR is associated with aging and age related pathological conditions Shift work involving repeated and chronic exposure to misaligned environmental and behavioral cycles disrupts circadian coordination We tested whether night…	healthy aging at work	NCBI:PubMed	Sleep		1	Unknown	1	8		lipeng2017reduced	1	1		legislation	circadian misalignment; shift work tolerance; healthy physiology;
10.1080/13607863.2017.1299688	https://www.ncbi.nlm.nih.gov/pubmed/28351162	The moderating effects of aging and cognitive abilities on the association between work stress and negative affect.	Hyun Jinshil, Sliwinski Martin J, Almeida David M, Smyth Joshua M, Scott Stacey B	2017/03/29	2017	-1	Given that the association between work stress and negative affect can exacerbate negative health and workplace outcomes it is important to identify the protective and risk factors that moderate this association Socioemotional aging and cognitive abilities might influence how people utilize emotion regulation skills and engage in practical problem solving to manage their work stress The aim of th…	healthy aging at work	NCBI:PubMed	Aging & mental health	a Department of Human Development and Family Studies and Center for Healthy Aging , Pennsylvania State University , University Park , PA , USA.;a Department of Human Development and Family Studies and Center for Healthy Aging , Pennsylvania State University , University Park , PA , USA.;a Department of Human Development and Family Studies and Center for Healthy Aging , Pennsylvania State Universi…	3	United States	1	5		hyunjinshil2017the	1	1		legislation	luid cognition; crystallized cognition; negative affect; older workers; work stress
10.3233/WOR-162247	https://www.ncbi.nlm.nih.gov/pubmed/26890587	Work-related back discomfort and associated factors among automotive maintenance mechanics in Eastern Nigeria: A cross sectional study.	Abaraogu Ukachukwu Okoroafor, Ezema Charles Ikechukwu, Igwe S E, Egwuonwu Afamefuna Victor, Okafor Udoka Chris	2017/5/23	2017	-1	Back pain has been identified as a common cause of disability in the working population Automotive mechanics habitually use awkward back posture in their course of manual activity and hence may be at risk of work related back pain To investigate the prevalence pattern and severity of back pain among automotive maintenance mechanics as well as the personal and job variables associated with or pred…	older adults at work	NCBI:PubMed	Work (Reading, Mass.)	Department of Medical Rehabilitation, Faculty of Health Science and Technology, College of Medicine, University of Nigeria, Enugu Campus, Enugu, Nigeria.;Department of Medical Rehabilitation, Faculty of Health Science and Technology, College of Medicine, University of Nigeria, Enugu Campus, Enugu, Nigeria.;Department of Medical Rehabilitation, Faculty of Health Science and Technology, College of …	3	Nigeria	1	5		abaraogu2017workrelated	1	1		legislation	Musculoskeletal risk; automobile servicing and repair; back pain; manual handling
10.13075/mp.5893.00416	https://www.ncbi.nlm.nih.gov/pubmed/27819708	[Challenges to occupational medicine in view of the problem of work-related diseases and the aging of workforce. Directions for further development and intentional changes in preventive care of employees in Poland].	Marcinkiewicz Andrzej, Walusiak-Skorupa Jolanta, Wiszniewska Marta, Rybacki Marcin, Hanke Wojciech, Rydzyński Konrad	2017/3/7	2017	-1	The system of occupational health care in Poland based on occupational medicine service takes care of almost 12 5 million employees subjected to over 4 5 million obligatory periodic medical check ups This form of providing prophylactic care comes down to examinations dictated by legal regulations whose scope is not oriented towards a comprehensive workers health assessment but to the examination …	healthy aging at work	NCBI:PubMed	Medycyna pracy	Instytut Medycyny Pracy im. prof. J. Nofera / Nofer Institute of Occupational Medicine, Łódź, Poland (Klinika Chorób Zawodowych i Zdrowia Środowiskowego, Pracownia Polityki Zdrowotnej / Departament of Occupational Diseases and Environmental Health, Health Policy Unit). and.mar@interia.pl.;Instytut Medycyny Pracy im. prof. J. Nofera / Nofer Institute of Occupational Medicine, Łódź, Poland (Klinika…	6	Poland	1	6		marcinkiewicz2017challenges	1	1		legislation	health care; occupational health service; prevention; professional activity; prophylactic medical check-ups; work-related diseases
10.1590/0102-311X00166815	https://www.ncbi.nlm.nih.gov/pubmed/28380147	[Mental disorders and participation in the labor market: a multicenter national study in Brazil].	Assunção Ada Ávila, Lima Eduardo de Paula, Guimarães Mark Drew Crosland	2017/04/03	2017	-1	The objective was to explore the relationship between labor market participation and patient characteristics in a representative sample of 2 475 adults admitted to 26 Brazilian mental health institutions 15 Centers for Psychosocial Care and 11 hospitals Socio demographic clinical and behavioral characteristics were obtained with structured interviews Multinomial regression was used Increased like…	older adults at work	NCBI:PubMed	Cadernos de saude publica	Faculdade de Medicina, Universidade Federal de Minas Gerais, Belo Horizonte, Brasil.;Faculdade de Medicina, Universidade Federal de Minas Gerais, Belo Horizonte, Brasil.;Faculdade de Medicina, Universidade Federal de Minas Gerais, Belo Horizonte, Brasil.	1	United States	1	3		assuno2017mental	1	1		national policy	mental disorder, labor market, mental health
28 November 2016	https://link.springer.com/chapter/10.1057/978-1-137-46781-2_8	Healthy Ageing and Well-Being at Work	Kristina Potočnik	2017	2017	2	Achieving healthy ageing and well-being at work has become an issue of growing importance, particularly with recent changes in retirement legislation in Europe and beyond. Some of these changes include the abolition of mandatory retirement age in the UK and increased retirement ages in other European Union (EU) countries—in most cases, from 65 to 67 years of age in countries such as Germany, Fran…	successful aging at work	Springer		University of Edinburgh Edinburgh UK	1	United Kingdom	1	1		kristina2017healthy	1	1		legislation	Healthy Ageing, Work Engagement, Successful Ageing, Future Time Perspective, Proactive Coping
26 January 2016	https://link.springer.com/article/10.1007/s11113-016-9423-z	The Future Labor Force of an Aging Taiwan: The Importance of Education and Female Labor Supply	Yen-hsin Alice Cheng,Elke Loichinger	2017	2017	2	This study uses multi-state cohort component projections and detailed vital statistics data to project the future Taiwanese population by age, sex, and education up to 2050. These are the first education-specific population projections for Taiwan, and they reveal how young highly educated cohorts during the next decades will replace older cohorts with lower levels of educational attainment. The r…	active aging at work	Springer	Population Research and Policy Review	Institute of Sociology, Academia Sinica Taipei Taiwan;College of Population Studies Chulalongkorn University Bangkok Thailand;International Institute for Applied Systems Analysis (IIASA) Laxenburg Austria	3	Thailand;Taiwan;Austria	2	2	aliceyh@gate.sinica.edu.tw	yenhsin2017the	1	1	sustainable growth		Labor force projections, Female labor force participation, Education projections, Population aging
12 October 2017	https://link.springer.com/chapter/10.1007/978-3-319-64304-5_5	Aging in Brazil and Portugal and Its Impact on the Organizational Context	Lucia Helena de Freitas Pinho França,António Rosinha,Simone Mafra,Juliana Seidl	2017	2017	0	Population aging is one of the main challenges the world will face until the middle of this century. So, the work world must be prepared to retain older workers, and several actions could be proposed to deal with this new scenario. However, there is a shortage of research, studies, and interventions related to the impact of aging on the organizational context. This chapter aims to analyze the the…	successful aging at work	Springer		Universidade Salgado de Oliveira Rio de Janeiro Brazil;Military Academy and School of Business Communication (ISCEM) Lisbon Portugal;Universidade Federal de Viçosa Viçosa Brazil;Universidade de Brasilia Brasilia Brazil	4	Brazil;Portugal	2	4	lucia.franca@gmail.com	luciahelena2017aging	1	1	employment crunch		Aging, Older workers, Ageism, Labor market, Organizations
10.1177/1403494816637262	https://www.ncbi.nlm.nih.gov/pubmed/26988576	Has the participation of older employees in the workforce increased? Study of the total Swedish population regarding exit from working life.	Nilsson Kerstin, Östergren Per-Olof, Kadefors Roland, Albin Maria	2016/03/17	2016	-1	This study investigated i the workforce participation in Sweden among older employees before and after changes in eligibility for sickness absence and unemployment compensation by a social insurance reform and ii absence and early exit mechanisms from the workforce for different professions by looking at sickness benefits disability pension and unemployment early statutory pension employment pens…	older adults at work	NCBI:PubMed	Scandinavian journal of public health	Division of Occupational and Environmental Medicine, Lund University, Sweden Department of Work Science, Business Economics and Environmental Psychology, Swedish University of Agricultural Sciences, Sweden kerstin.nilsson@med.lu.se.;Division of Social Medicine and Global Health, Lund University, Sweden.;Department of Sociology and Work Science, Gothenburg University, Sweden.;Division of Occupatio…	4	Sweden	1	4		nilsson2016has	1	1		legislation	workforce participation; disability pension; older worker; register study; retirement; sickness benefit
10.1186/s40557-016-0127-y	https://www.ncbi.nlm.nih.gov/pubmed/27610236	Health care strategy for ensuring work ability in an aging Korea.	Park Jungsun, Park Jong-Tae, Kim Soo Geun, Yoo Cheol-In, Son Junseok, Yim Jun, Kim Dae-Seong, Rhee Kyung Young, Kim Yangho	2016/09/07	2016	-1	The rapid aging trend in South Korea will cause a growing shortage of labor and decreasing quality of the labor force The purpose of this commentary is to recommend a health care strategy to maintain and promote the work ability of employees in an aging Korea Strategies to promote the work ability require the collaboration of governmental agencies at the central and local levels First the common …	healthy aging at work	NCBI:PubMed	Annals of occupational and environmental medicine	Department of Occupational Health, Catholic University of Daegu, Gyongsan, South Korea.;Department of Occupational Medicine, Korea University Ansan Hospital, Ansan, South Korea.;Department of Occupational Medicine, Kangbuk Samsung Hospital, Sungkyunkwan University, School of Medicine, Seoul, South Korea.;Department of Occupational and Environmental Medicine, Ulsan University Hospital, University …	7	South Korea	1	9		parkjungsun2016health	1	1	employment crunch		aging; health promotion; work ability
10.1186/s12889-016-3438-6	https://www.ncbi.nlm.nih.gov/pubmed/27561367	How are self-rated health and diagnosed disease related to early or deferred retirement? A cross-sectional study of employees aged 55-64.	Nilsson Kerstin, Hydbom Anna Rignell, Rylander Lars	2016/08/26	2016	-1	More people will probably continue working into old age in the future due to the increased size of aging populations in many countries We therefore need to know more about older workers health in relation to their work situation and retirement This study is a part of a theoretical development of older workers situations Older workers situations are theoretically themed in nine areas by the author…	older adults at work	NCBI:PubMed	BMC public health		1	Unknown	1	3		nilsson2016how	1	1	age based discrimination		diagnosed disease; extended work life; health; older workers; retirement; self-rated health
10.1080/07399332.2016.1173039	https://www.ncbi.nlm.nih.gov/pubmed/27050835	Older women's responses and decisions after a fall: The work of getting "back to normal".	Bergeron Caroline D, Friedman Daniela B, Messias DeAnne K Hilfinger, Spencer S Melinda, Miller Susan C	2016/04/06	2016	-1	In this descriptive qualitative research we examined older women s responses and decisions after experiencing a fall Falls were unexpected sudden events that heightened these women s awareness of their physical emotional spiritual and social independence Interviewees reported assessing personal physical and emotional needs feeling burdened by the extra work trying to get back to normal seeking an…	older adults at work	NCBI:PubMed	Health care for women international	a Department of Health Promotion , Education, and Behavior, Arnold School of Public Health, University of South Carolina , Columbia , South Carolina , USA.	1	United States	1	5		bergeron2016older	1	1		assistance schemes	hire job candidates, older age stereotype characteristics, low-status job role, stereotype profile
10.1007/s00420-016-1125-7	https://www.ncbi.nlm.nih.gov/pubmed/27055542	Psychosocial work environment and retirement age: a prospective study of 1876 senior employees.	Thorsen Sannie Vester, Jensen Per H, Bjørner Jakob Bue	2016/04/07	2016	-1	Retention of senior employees is a challenge for most developed countries We aimed to identify psychosocial work environment factors of importance for the retention of older employees by evaluating the association between the psychosocial work environment and voluntary early retirement in a longitudinal study Data about work environment health and background factors came from the DANES 2008 quest…	older adults at work	NCBI:PubMed	International archives of occupational and environmental health	The Danish National Research Centre for the Working Environment, Lersø Parkallé 105, Copenhagen, DK-2100, Denmark. svt@nrcwe.dk.;Centre for Comparative Welfare Studies - CCWS, The faculty of Social Sciences, Aalborg University, Fibigerstræde 1, Aalborg, DK-9220, Denmark.	2	Denmark	1	3		thorsen2016psychosocial	1	1	age based discrimination		Early retirement; Job control; Job satisfaction; Management quality; Recognition; Working conditions
10.4236/aar.2017.61001	https://www.ncbi.nlm.nih.gov/pubmed/28018770	Role of Physical Exercise, Education and Work Related Measures with the Longevity of Work in Older Population in United States.	Vatsalya Vatsalya, Heloma Antero, Khanna Gulshan L, Chandras Kan V, Karch Robert C	2016/12/13	2016	-1	Growth of older population in United States US raises concerns for evaluation of health indices that could sustain their workability This study aimed to characterize the association of health practices used by older working population and measures of quality and duration of their work Forty 40 non treatment seeking healthy working individuals residing within United States within 22 75 years of ag…	healthy aging at work	NCBI:PubMed	Advances in aging research	College of Arts and Sciences, American University, Washington DC, USA.;National institute of Health and Welfare, Helsinki, Finland.;Manav Rachna International University, Aravalli Campus, Faridabad, India.;Behavioral Sciences, Fort Valley State University, Fort Valley, GA, USA.;College of Arts and Sciences, American University, Washington DC, USA.	4	Finland;United States;India	3	5		vatsalya2016role	1	1	sustainable growth		Aging; Duration; Health; Measures; Work-Life
10.3233/WOR-162435	https://www.ncbi.nlm.nih.gov/pubmed/27814320	Work-life balance: Does age matter?	Richert-Kaźmierska Anita, Stankiewicz Katarzyna	2016/11/5	2016	-1	Work life balance is a priority of EU policies but at the same time demographic change affects the labour market Employers have to deal with the ageing of their employees and adjust human resource management to maintain their competitiveness The purpose of the article is to answer research questions whether the age of workers determines their assessment of the work life balance and whether there …	older adults at work	NCBI:PubMed	Work (Reading, Mass.)		1	Unknown	1	2		richertkamierska2016worklife	1	1		EU policy	work-life balance; aging workforce; workers’ assessment; old-age pension
10.1186/s12913-016-1518-z	https://www.ncbi.nlm.nih.gov/pubmed/27609070	Workplace health promotion for older workers: a systematic literature review.	Poscia Andrea, Moscato Umberto, La Milia Daniele Ignazio, Milovanovic Sonja, Stojanovic Jovana, Borghini Alice, Collamati Agnese, Ricciardi Walter, Magnavita Nicola	2016/09/05	2016	-1	Aging of the workforce is a growing problem As workers age their physical physiological and psychosocial capabilities change Keeping older workers healthy and productive is a key goal of European labor policy and health promotion is a key to achieve this result Previous studies about workplace health promotion WHP programs are usually focused on the entire workforce or to a specific topic Within …	active aging at work	NCBI:PubMed	BMC health services research	Department of Public Health, Università Cattolica del Sacro Cuore, Rome, Italy. andrea.poscia@unicatt.it.;Department of Public Health, Università Cattolica del Sacro Cuore, Rome, Italy.;Department of Public Health, Università Cattolica del Sacro Cuore, Rome, Italy.;Department of Public Health, Università Cattolica del Sacro Cuore, Rome, Italy.;Department of Public Health, Università Cattolica del…	3	Italy	1	9		poscia2016workplace	1	1		EU policy	Active ageing; Ageism; Aging workforce; Frailty; Labor policy; Lifelong learning; Lifestyle; Occupational health; Public health; Workplace health promotion
02 February 2015	https://link.springer.com/article/10.1007/s12062-016-9143-5	Determinants of Work Decisions among Older People in Rural Vietnam	Thanh Long Giang,Thi Hong Diep Nguyen	2016	2016	3	This paper aimed to identify determinants of work decision among older people living in rural Vietnam. We applied a probit regression model with the nationally representative data from Vietnam Aging Survey (VNAS) in 2011. The results show that age, heath status, marital status, number of members aged under 15 and retirement and/or social allowance receipt had markedly impacts on rural older peopl…	active aging at work	Springer	Journal of Population Ageing	Institute of Public Policy and Management (IPPM) National Economics University (NEU) Hanoi Vietnam;Hong Duc University Thanh Hoa Vietnam	2	Vietnam	1	2	giang.long@ippm.edu.vn	thanhlong2016determinants	1	1		national policy	Aging, Labor force, Older people, Public policy
04 October 2016	https://link.springer.com/article/10.1007/s10926-016-9670-1	Sustaining Work Participation Across the Life Course	Glenn S. Pransky,Jean-Baptise Fassier,Elyssa Besen,Peter Blanck,Kerstin Ekberg,Michael Feuerstein,Fehmidah Munir,the Hopkinton Conference Working Group on Workplace Disability Prevention	2016	2016	12	Many disability prevention strategies are focused on acute injuries and brief illness episodes, but there will be growing challenges for employers to manage circumstances of recurrent, chronic, or fluctuating symptoms in an aging workforce. The goal of this article is to summarize existing peer-review research in this area, compare this with employer discourse in the grey literature, and recommen…	successful aging at work	Springer	Journal of Occupational Rehabilitation	Liberty Mutual Research Institute for Safety Hopkinton USA;University of Massachusetts Medical School Worcester USA;Burton Blatt Institute Syracuse University Syracuse USA;Linkoping University Linkoping Sweden;Claude Bernard University Lyon 1 Lyon France;Uniformed Services University of the Health Sciences Bethesda USA;University of Loughborough Leicester UK	7	United States;France;United Kingdom;Sweden	4	8	glenn.pransky@libertymutual.com	glennpransky2016sustaining	1	1	age based discrimination		work participation, aging workforce, work disability, at-risk workers, workplace problems, fatigue, emotional exhaustion, poor supervisor and co-worker support, stigma, discrimination
24 January 2016	https://link.springer.com/chapter/10.1007/978-3-319-28907-6_11	How Subjective Age and Age Similarity Foster Organizational Knowledge Sharing: A Conceptual Framework	Alessandra Lazazzara,Stefano Za	2016	2016	0	The demographic changes occurring in the workforce and the risk of losing critical knowledge when older workers make the transition to retirement have turned knowledge sharing into a crucial asset for companies aiming to remain competitive. However, a failure to consider how individual or situational characteristics influence knowledge sharing has led to inconclusive research outcomes and pointed…	successful aging at work	Springer		Department of Educational Human Sciences University of Milano-Bicocca Milan Italy;Research Center on Information Systems (CeRSI) Luiss Guido Carli University Rome Italy;eCampus University Novedrate Italy	3	Italy	1	2	alessandra.lazazzara@unimib.it	alessandra2016how	1	1	age based discrimination		Knowledge sharing, Subjective age, Age-similarity, Knowledge management systems
10.1080/10894160.2015.959875	https://www.ncbi.nlm.nih.gov/pubmed/25575323	Older lesbians and work in the Australian health and aged care sector.	Hughes Mark, Kentlyn Sujay	2015/12/24	2015	-1	While research has identified challenges lesbians face in the workplace there is limited understanding of the particular experiences of older lesbians especially those working in the health and aged care sector This article draws on the stories of four women who participated in a narrative research project on lesbian and gay people s experiences of health and aged care It highlights the need for …	older adults at work	NCBI:PubMed	Journal of lesbian studies	a School of Arts and Social Sciences , Southern Cross University , Queensland , Australia.	1	Australia	1	2		hughes2015older	1	1	age based discrimination		older lesbians, health and aged care sector, workplace discrimination
10.1093/geront/gnw048	https://www.ncbi.nlm.nih.gov/pubmed/27048706	Organizational Change Around an Older Workforce.	Moen Phyllis, Kojola Erik, Schaefers Kate	2015/12/28	2015	-1	Demographic economic political and technological transformations including an unprecedented older workforce are challenging outdated human resource logics and practices Rising numbers of retirement eligible Boomers portend a loss of talent skills and local knowledge We investigate organizational responses to this challenge institutional work disrupting age graded mindsets and policies We focus on…	older adults at work	NCBI:PubMed	The Gerontologist	Department of Sociology, University of Minnesota, Minneapolis.;Department of Sociology, University of Minnesota, Minneapolis.;College of Education, Leadership, and Counseling, University of St. Thomas, Minneapolis, Minnesota.	2	United States	1	3		moenphyllis2015organizational	1	1	sustainable growth		Older workforce; Institutional logics; Older workers; Organizational change; Retirement
10.1057/9781137435149_12	https://link.springer.com/chapter/10.1057/9781137435149_12	Later-Life Work, Health and Well-Being: Enduring Inequalities	Katey Matthews,James Nazroo	2015	2015	1	Increasing life expectancy means the UK, like other countries, is facing a rapidly growing population of those of pension age relative to those of working age, placing strain on public expenditure as periods of retirement and economic inactivity lengthen. A major strategy in policy responses to ageing populations is to extend working lives. Longer periods of employment, leading to greater pension…	successful aging at work	Springer			1	Unknown	1	2		kateymatthews2015laterlife	1	1		national policy	Life Satisfaction, Propensity Score, Poor Mental Health, Voluntary Work, Life Satisfaction Score
10.1057/9781137398390_1	https://link.springer.com/chapter/10.1057/9781137398390_1	Introduction: Pre- and Post-Retirement Self-Employment: Broadening Existing Horizons	Natalie Sappleton,Fernando Lourenço	2015	2015	0	The prolongation of life expectancy, concomitant with the shrinking of the younger population, has brought about a shift in old-age dependency ratios and placed an unprecedented level of pressure on already fragile pension systems in many developed economies (Watkins-Mathys 2012; OECD 2013). In the context of a rapidly ageing workforce, impending skills shortages, a tightening labour market, upwa…	productive aging at work	Springer			1	Unknown	1	2		natalie2015introduction	1	1	sustainable growth		Business Owner, Small Business Owner, Tightening Labour Market, Older Worker, Public Pension Scheme
10.1177/216507991406200804	https://www.ncbi.nlm.nih.gov/pubmed/25191676	Work-related musculoskeletal disorders in senior farmers: safety and health considerations.	Tonelli Shalome, Culp Kennith, Donham Kelley	2014/10/10	2014	-1	Aging farmers are at high risk musculoskeletal disorders due to occupational exposures The development of musculoskeletal conditions can increase older farmers risk for additional injuries because many older farmers continue to work past typical retirement age Occupational health nurses with agricultural expertise can assist farmers by evaluating their health and safety needs Possible interventio…	older adults at work	NCBI:PubMed	Workplace health & safety		1	Unknown	1	3		tonelli2014workrelated	1	1		assistance schemes	aging farmers, work-related musculoskeletal disorders, retirement age
04 April 2014	https://link.springer.com/chapter/10.1007/978-3-642-54681-5_9	Labor Markets	Alexander Veser,Stefan Rieder,Frederik Littschwager,Felix Hörmann,Marion Anwander,Angelika Martin	2014	2014	0	Peripheral and rural areas in the Alpine space are subjected to a rapid aging process, which directly affects regional economies. Particularly small and medium sized enterprises will struggle with a limited number of skilled labour in the near future. A declining working age population requires an adaptation of most regional economies. In close cooperation, enterprises and professional associatio…	successful aging at work	Springer		Institute for Emergency Medicine and Management in Medicine Medical Center of the University of Munich (KUM) Munich Germany;INTERFACE Policy Studies Research Consulting Lucerne Switzerland;HR consulting, LOPREX GmbH Stuttgart Germany;Faculty of Tourism Munich University of Applied Sciences Munich Germany;consulting agency "Anwander & Martin" Hindelang Germany	5	Germany;Switzerland	2	6	alexander.veser@med.uni-muenchen.de	alexander2014labor	1	1	sustainable growth		Demographic Change, Social Care, Information Campaign, Certification System, Social Care Service
10.4236/aar.2013.23015	https://www.ncbi.nlm.nih.gov/pubmed/25285260	Evaluation of health determinants for sustaining workability in aging US workforce.	Vatsalya Vatsalya, Karch Robert	2013/8/1	2013	-1	Growth of older population in United States requires multi generational evaluation to characterize health measures for sustaining workability Investigation of measures that working population would need and use with their work life in an attempt to stay healthy and fit could potentially reveal significant association that could extend workability and enhance work productivity such as performance …	healthy aging at work	NCBI:PubMed	Advances in aging research	Department of Health Promotion and Management, College of Arts and Sciences, American University, Washington DC, USA.;Department of Health Promotion and Management, College of Arts and Sciences, American University, Washington DC, USA.	1	United States	1	2		vatsalya2013evaluation	1	1	sustainable growth		Assessment; Health; Older; Sustainability; Work-Life; Workability
10.1037/a0031818	https://www.ncbi.nlm.nih.gov/pubmed/23506548	Primary- and secondary-level organizational predictors of work ability.	Palermo Josephine, Fuller-Tyszkiewicz Matthew, Walker Arlene, Appannah Arti	2013/03/18	2013	-1	Australia has one of the world s most rapidly aging workforces and will inevitably experience labor shortages as a result It is therefore necessary to examine factors that promote ability to work among aging workers in order to sustain a healthy aging workforce The aim of this study was to investigate the direct and indirect effects of primary and secondary level organizational factors on work ab…	healthy aging at work	NCBI:PubMed	Journal of occupational health psychology	School of Psychology, Deakin University, Victoria, Australia. Josephine.Palermo@team.telstra.com	1	Australia	1	4		palermo2013primary	1	1	employment crunch		healthy aging workforce, promoting work ability,retaining aging workers
PubMed_23781854	https://www.ncbi.nlm.nih.gov/pubmed/23781854	Prolonging a sustainable working life among older rural GPs: solutions from the horse's mouth.	Hansen Vibeke, Pit Sabrina W, Honeyman Peter, Barclay Lesley	2013/06/20	2013	-1	Rural Australia is facing a potential crisis in the supply and retention of GPs that is compounded by an aging and earlier retiring workforce compared with metropolitan areas The objective of this study was to explore the most important retention factors in a sample of older rural GPs Semi structured interviews were conducted with 16 rural GPs practising in the Northern Rivers region of New South…	productive aging at work	NCBI:PubMed	Rural and remote health	University Centre for Rural Health, North Coast, University of Sydney, Lismore, New South Wales, Australia. vibeke.hansen@ucrh.edu.au	1	Australia	1	4		hansen2013prolonging	1	1		legislation	sustainable working life
10.1007/s10433-012-0229-5	https://www.ncbi.nlm.nih.gov/pubmed/24159276	Unexpected Retirement from Full Time Work after Age 62: Consequences for Life Satisfaction in older Americans.	Clarke Philippa, Marshall Victor W, Weir David	2013/10/26	2013	-1	Recent policy shifts in the United States have resulted in an increase in the number of older workers remaining in the labor force Increases in the retirement age for receiving full Social Security benefits coupled with declining pension funds and the erosion of employer retiree health benefits mean that current cohorts of older workers may fully expect to work longer than previous generations Ye…	older adults at work	NCBI:PubMed	European journal of ageing	University of Michigan, Ann Arbor, Michigan.	1	United States	1	3		clarke2013unexpected	1	1		national policy	expectations; life satisfaction; retirement; subjective well-being; work
10.1186/1471-2458-13-1086	https://www.ncbi.nlm.nih.gov/pubmed/24256638	Work stress and depressive symptoms in older employees: impact of national labour and social policies.	Lunau Thorsten, Wahrendorf Morten, Dragano Nico, Siegrist Johannes	2013/11/21	2013	-1	Maintaining health and work ability among older employees is a primary target of national labour and social policies NLSP in Europe Depression makes a significant contribution to early retirement and chronic work related stress is associated with elevated risks of depression We test this latter association among older employees and explore to what extent indicators of distinct NLSP modify the ass…	older adults at work	NCBI:PubMed	BMC public health	Institute for Medical Sociology, Medical Faculty, Heinrich-Heine-University Düsseldorf, P,B,101007, 40001 Duesseldorf, Germany. Thorsten.Lunau@uni-duesseldorf.de.	1	Germany	1	4		lunauthorsten2013work	1	1		national policy	work stress, depressive symptoms in older employees, national labour, social policies, labour markt policies, emplyment protection, level of distributive justice
10.1017/S104161021100192X	https://www.ncbi.nlm.nih.gov/pubmed/21996077	An investigation of predictors of successful aging in the workplace among Hong Kong Chinese older workers.	Cheung Francis, Wu Anise M S	2012/5/24	2012	-1	We examined associations between successful aging in the workplace adaptability and health positive relationship occupational growth personal security and continuous focus on goals and two major factors of work stressors work family conflict and discrimination against older workers and coping resources perceived organizational support supportive human resource policies and social support from fri…	successful aging at work	NCBI:PubMed	International psychogeriatrics	Department of Sociology and Social Policy, Lingnan University, Hong Kong. francischeung@LN.edu.hk	1	Hong Kong	1	2		cheung2012an	1	1	age based discrimination		successful aging in the workplace, adaptability and health, positive relationship, occupational growth, personal security, continuous focus on goals, work stressors, work family conflict, dscirmination against older workers, perceived organizational support, supportive humanresource policies, social support from friends and familiy
10.1093/geronb/gbr159	https://www.ncbi.nlm.nih.gov/pubmed/22357639	Impacts of suppression on emotional responses and performance outcomes: an experience-sampling study in younger and older workers.	Yeung Dannii Y, Fung Helene H	2012/02/22	2012	-1	Past studies have demonstrated that older adults used less emotional suppression to regulate their emotions than did younger adults but the effectiveness of using this emotion regulatory strategy on psychosocial well being across age remains largely unexplored The present study adopted an experience sampling method to examine whether the impacts of momentary employment of emotional suppression on…	older adults at work	NCBI:PubMed	The journals of gerontology. Series B, Psychological sciences and social sciences	Department of Applied Social Studies, City University of Hong Kong, Kowloon Tong, Hong Kong, China. dannii.yeung@cityu.edu.hk	1	Hong Kong	1	2		yeungdannii2012impacts	1	1		legislation	emotional responses, performance outcomes, suppressionat work
10.1136/oemed-2012-100924	https://www.ncbi.nlm.nih.gov/pubmed/23243100	Socioeconomic position, psychosocial work environment and disability in an ageing workforce: a longitudinal analysis of SHARE data from 11 European countries.	Reinhardt Jan D, Wahrendorf Morten, Siegrist Johannes	2012/12/13	2012	-1	Prevention of disability in the ageing workforce is essential for sustaining economic growth in Europe In order to provide information on entry points for preventive measures it is important to better understand sociodemographic socioeconomic and work related determinants of disability in older employees We aimed to test the hypothesis that low socioeconomic position and exposure to a stressful p…	older adults at work	NCBI:PubMed	Occupational and environmental medicine	Epidemiology of Functioning and Disability, Swiss Paraplegic Research, Nottwil, Lucerne 6207, Switzerland. jan.reinhardt@paranet.ch	1	Switzerland	1	3		reinhardt2012socioeconomic	1	1	sustainable growth		Socioeconomic position, psychosocial work environment, ageing workforce, sustaining economic growth, work ability in early old age, work stress, social inequalities
10.1093/occmed/kqq029	https://www.ncbi.nlm.nih.gov/pubmed/20423945	Ageing and work: an overview.	Ross Derek	2011/8/5	2011	-1	Population ageing presents both challenges and opportunities to ensure the availability of a healthy and productive workforce Recent European legislation requires that employers take action to ensure older workers are retained in suitable occupations This warrants investigation of how the needs of an ageing workforce and their employers can be best met A new view of ageing is beginning to focus o…	healthy aging at work	NCBI:PubMed	Occupational medicine (Oxford, England)	OrderedDict([('Affiliation', 'School of Psychology, Trinity College, Dublin, Ireland. rossde@tcd.ie')])	1	Ireland	1	1		rossderek2011ageing	1	1		legislation	population ageing, productive workforve, European ligislation, ageing workforce, ageing policies, initiatives, practice
10.1007/s00420-011-0675-y	https://www.ncbi.nlm.nih.gov/pubmed/21710278	Moral issues in workplace health promotion.	Robroek Suzan J W, van de Vathorst Suzanne, Hilhorst Medard T, Burdorf Alex	2011/06/28	2011	-1	There is debate to what extent employers are entitled to interfere with the lifestyle and health of their workers In this context little information is available on the opinion of employees Within the framework of a workplace health promotion WHP program moral considerations among workers were investigated Employees from five companies were invited to participate in a WHP program Both participant…	older adults at work	NCBI:PubMed	International archives of occupational and environmental health	Department of Public Health, Erasmus MC, University Medical Center Rotterdam, Rotterdam, The Netherlands.	1	The Netherlands	1	4		robroek2011moral	1	1	age based discrimination		workplace health promotion, older workers, emplyer interference, workplace health promotion
10.1093/occmed/kqq027	https://www.ncbi.nlm.nih.gov/pubmed/20423948	Older men, work and health.	Granville G, Evandrou M	2011/8/5	2011	-1	To consider the complex interrelationships between work and health among older men drawing out the importance of considering gender difference in approaches to occupational medicine The method used in the literature search was to review national and international research published in English since 1990 on the health and work of older men Journal articles were the primary source Databases used in…	older adults at work	NCBI:PubMed	Occupational medicine (Oxford, England)	Centre for Research on Ageing, School of Social Science, University of Southampton, Murray Building, Highfield, Southampton SO17 1BJ, UK. gillian.granville@soton.ac.uk	1	United Kingdom	1	2		granville2011older	1	1		national policy	work-caused, work-related ill-health, workplace health, labour market, chronic disease in old age, policy formulation, public health practice
10.1007/s00420-011-0665-0	https://www.ncbi.nlm.nih.gov/pubmed/21720883	The aging work force in Korea.	Hong Jungyeon, Lee Kangsook	2011/07/01	2011	-1	Korea has the fastest aging population and least fertile population of all Organization Economic Cooperation and Development countries and it is undertaking significant preparations for an aging society So we want to review the present status of Elderly workers occupational disorders and preparations which is performed by governmental social parties We examine the current status of Korea s aging …	successful aging at work	NCBI:PubMed	International archives of occupational and environmental health	Department of Occupational and Environmental Medicine, St. Mary Hospital, Catholic University of Korea, Seoul, Republic of Korea. nananhong@paran.com	1	South Korea	1	2		hongjungyeon2011the	1	1		national policy	elderly workers, successful emplyment, aging work force, aging society, public pension system
10.1007/s00420-011-0689-5	https://www.ncbi.nlm.nih.gov/pubmed/21830146	The association between psychosocial work environment, attitudes towards older workers (ageism) and planned retirement.	Thorsen Sannie, Rugulies Reiner, Løngaard Katja, Borg Vilhelm, Thielen Karsten, Bjorner Jakob Bue	2011/08/10	2011	-1	The aim of this study was to examine the association between psychosocial factors in particular ageism at the workplace and older workers retirement plans while taking health and workability of the employee into account In the fall and winter of 2008 self report data on work environment health workability and retirement plans were collected in a representative national sample n 3 122 of Danish em…	older adults at work	NCBI:PubMed	International archives of occupational and environmental health	The National Research Centre for the Working Environment, Lersø parkallé 105, 2100, Copenhagen, Denmark. svt@nrcwe.dk	1	Denmark	1	6		thorsen2011the	1	1	sustainable growth		ageism, older workers' retirement, workabilityof the emplyment, retirement plans
10.2190/AG.70.2.c	c	Employment among older workers and inequality of gender and education: evidence from a Taiwanese national survey.	Lu Luo	2010/5/14	2010	-1	The aim of this research was twofold to examine the prevalence of employment and under employment among Taiwanese older workers aged 50 and above and to explore personal correlates of their employment status in particular gender and education Using a national representative sample we found that 1 a rather substantial percentage of people continued to work well into their older years 2 the underem…	older adults at work	NCBI:PubMed	International journal of aging & human development	OrderedDict([('Affiliation', 'Department of Business Administration,National Taiwan University, Taipei, Taiwan, ROC. luolu@ntu.edu.tw')])	1	Taiwan	1	1		luluo2010employment	1	1		national policy	older workers, gender and education inequality
10.1080/00981380902921732	https://www.ncbi.nlm.nih.gov/pubmed/20182981	Older women: work and caregiving in conflict? A study of four countries.	Muller Charlotte, Volkov Oleg	2010/5/21	2010	-1	Caregiving issues are important for industrialized societies that have been undergoing population aging In this article we consider caregiving as a factor in the outlook for midlife and older women with respect to economic security and economic advancement We use demographic and economic data from the United States France Sweden and the United Kingdom in particular to document the importance of c…	active aging at work	NCBI:PubMed	Social work in health care	Doctoral Program in Economics, Cuny Graduate Center, New York, NY 10016, USA. charmullscho@gmail.com	1	United States	1	2		muller2010older	1	1		national policy	work and caregiving in conflict, retirement security, population aging, population longevity
10.2190/HS.40.4.c	https://www.ncbi.nlm.nih.gov/pubmed/21058534	Transition from the labor market: older workers and retirement.	Peterson Chris L, Murphy Greg	2010/12/14	2010	-1	The new millennium has seen the projected growth of older populations as a source of many problems not the least of which is how to sustain this increasingly aging population Some decades ago early retirement from work posed few problems for governments but most nations are now trying to ensure that workers remain in the workforce longer In this context the role played by older employees can be a…	older adults at work	NCBI:PubMed	International journal of health services : planning, administration, evaluation	School of Social Sciences, La Trobe University, Bundoora, Victoria, Australia. c.peterson@latrobe.edu.au	1	Australia	1	2		peterson2010transition	1	1	sustainable growth		older workers, retirement, illness and injury at work, workforce leaving
10.1080/00140139.2010.493958	https://www.ncbi.nlm.nih.gov/pubmed/20658394	Work demands and need for recovery from work in ageing seafarers.	Bridger R S, Brasher K, Dew A	2010/12/14	2010	-1	This study was conducted on a population of seafarers serving in the Royal Fleet Auxiliary RFA the organisation providing support at sea to the Royal Navy An investigation into work related fatigue in RFA personnel onboard ships was carried out following changes to the regulations concerning maximum retirement age to determine whether age was associated with recovery from work demands A total of …	older adults at work	NCBI:PubMed	Ergonomics	Human Factors Department, Institute of Naval Medicine, Crescent Rd, Alverstoke, Hants PO12 2DL, UK. bob.bridger300@mod.uk	1	United Kingdom	1	3		bridger2010work	1	1		legislation	Work demands, work ageing seafarers, demographic ageing of the workforce, physical work demands
09 July 2008	https://link.springer.com/article/10.1007/s10680-009-9179-9	Population Decline, Labor Force Stability, and the Future of the Japanese Economy	Robert L. Clark,Naohiro Ogawa,Makoto Kondo,Rikiya Matsukura	2010	2010	8	Demographic trends in Japan are producing a declining population that is rapidly growing older. With a total fertility rate of around 1.3 children per woman, the population has already begun to decline. This article examines the impact of these demographic trends on the level of employment and economic growth that Japan is projected to experience over the next 20 years. We explore the effect of c…	active aging at work	Springer	European Journal of Population / Revue européenne de Démographie	College of Management North Carolina State University Raleigh USA;Nihon University Population Research Institute Tokyo Japan;Kobe Gakuin University Kobe Japan	3	Japan;United States	2	4	Robert_clark@ncsu.edu	robert2010population	1	1	sustainable growth		Low fertility, Population decline, Population aging
10.1007/978-3-531-92489-2_8	https://link.springer.com/chapter/10.1007/978-3-531-92489-2_8	Do older workers earn more than they deserve?	Laura Romeu Gordo,Antje Mertens	2010	2010	2	Over the past decades, life expectancy in OECD countries has increased strongly, a fact that is obviously beneficial for OECD citizens. However, combined with decreasing birth rates this development has led to the well-known problem of population ageing. Sustainability of pension systems, and – linked to this problem – the employability of older workers, are issues that need to be dealt with in t…	productive aging at work	Springer		Deutsches Zentrum fur Altersfragen Berlin Deutschland	1	Unknown	1	2		lauraromeu2010do	1	1	age based discrimination		older workers, life expectancy, population aging, sustainability of pension system, employability of older workers, working-age population, official retirement age, labor market
06 December 2010	https://link.springer.com/article/10.1007/BF03391615	The Impact of Working Beyond Traditional Retirement Ages on Mental Health: Implications for Public Health and Welfare Policy	Will Maimaris,Helen Hogan,Karen Lock	2010	2010	10	Many people now want or need to work longer due to increased life expectancy. In some countries statutory retirement ages deny older people free access to the labour market. It has been hypothesised that exclusion from employment may have negative effects on the mental health of older people. The global financial crisis has forced some countries to propose increasing the retirement age but the im…	productive aging at work	Springer	Public Health Reviews	Faculty of Public Health and Policy London School of Hygiene and Tropical Medicine London UK	1	United Kingdom	1	3	willmaimaris@yahoo.com	willmaimaris2010the	1	1		national policy	Retirement, volunteerism, employment status, mental health, social policy, elderly
10.1057/9780230307346_9	https://link.springer.com/chapter/10.1057/9780230307346_9	The Demand for Older Workers	Amilcar Moreira,Brendan Whelan,Asghar Zaidi	2010	2010	0	All advanced economies are experiencing rapid population ageing caused by the combination of an increase in longevity and a sharp drop in fertility rates. This phenomenon is reducing the share of the working-age population in many of these countries, and is thus likely to exert negative pressure on economic growth. The rising old-age dependency ratio also poses serious problems for the public fin…	productive aging at work	Springer			1	Unknown	1	3		amilcar2010the	1	1	sustainable growth		Labour Market, Young Worker, Employment Protection, Labour Market Regulation, Employment Protection Legislation
10.1080/01634370902983112	https://www.ncbi.nlm.nih.gov/pubmed/19585322	Experiences of aging among immigrants from India to the United States: social work practice in a global context.	Bhattacharya Gauri, Shibusawa Tazuko	2009/8/12	2009	-1	The aging of immigrants is a critical component in the health dynamics of the nation s aging population To date few studies have addressed within group diversity and linked contemporary contexts of global connectedness with the aging experiences of older immigrants This study aims to conceptually understand the diversity in aging dynamics within a specific immigrant group Indian immigrants in New…	older adults at work	NCBI:PubMed	Journal of gerontological social work	Department of Social Work, Arkansas State University, Jonesboro, Arkansas, USA. guari1229@yahoo.com	1	United States	1	2		bhattacharya2009experiences	1	1		national policy	aging of immigrants, nation's aging population, aging experiences of older immigrants, aging dynamics
10.3233/WOR-2009-0850	https://www.ncbi.nlm.nih.gov/pubmed/19478410	Forever productive: the discursive shaping of later life workers in contemporary Canadian newspapers.	Rudman Debbie Laliberte, Molke Daniel	2009/7/10	2009	-1	Increasingly productive aging is promoted within government policies and reports in several Western nations as well as those of international organizations The ways in which productive aging comes to be shaped within texts that is its discursive shaping influences what aging individuals view as possible and ideal ways to be and do in later life as well as what collectivities view as required serv…	productive aging at work	NCBI:PubMed	Work (Reading, Mass.)	School of Occupational Therapy & Occupational Science Field, Health and Rehabilitation Sciences Program, The University of Western Ontario, Ontario, Canada. drudman@uwo.ca	1	Canada	1	2		rudman2009forever	1	1		national policy	later-life workers, productive aging, aging individuals
10.1093/eurpub/ckp118	https://www.ncbi.nlm.nih.gov/pubmed/19822568	Living longer, working longer? The impact of subjective life expectancy on retirement intentions and behaviour.	van Solinge Hanna, Henkens Kène	2009/10/12	2009	-1	Virtually all Western countries are seeking to bring retirement ages more in line with increases in longevity The central question in this article is whether individuals choose a retirement age that fits their life expectancy This would be ideal from a public policy perspective The present study aims to test empirically whether retirement planning varies with expectations of survival among a samp…	older adults at work	NCBI:PubMed	European journal of public health	Netherlands Interdisciplinary Demographic Institute (NIDI), Social Demography Department, The Hague, the Netherlands. solinge@nidi.nl	1	The Netherlands	1	2		vansolinge2009living	1	1	age based discrimination		life expectancy, retirement age, older emplyees
10.1016/j.puhe.2009.02.010	https://www.ncbi.nlm.nih.gov/pubmed/19359023	Part-time work among older workers with disabilities in Europe.	Pagán R	2009/04/09	2009	-1	To analyse the use of part time work among older workers with disabilities compared with their non disabled counterparts within a European context Cross sectional Data were drawn from the 2004 Survey of Health Ageing and Retirement in Europe The key advantage of this dataset is that it provides a harmonized cross national dimension and contains information for European individuals aged 50 years o…	older adults at work	NCBI:PubMed	Public health	OrderedDict([('Affiliation', 'Faculty of Economics, Departamento de Economía Aplicada (Estructura Económica), University of Malaga, Plaza de El Ejido s/n, Malaga, Spain. rpr@uma.es')])	1	Spain	1	1		pagnr2009parttime	1	1		national policy	part-time work among older workers, part-time employment, older workers with disabilities, retirement opportunities, reduced working hours, labor participation
10.1080/01634370802609221	https://www.ncbi.nlm.nih.gov/pubmed/19598040	Supporting the labor force participation of older adults: an international survey of policy options.	Barusch Amanda S, Luptak Marilyn, Hurtado Marcella	2009/9/18	2009	-1	The unprecedented aging of the world s population challenges many institutions including labor markets and public pension programs This study was conducted to survey expert opinions regarding conditions and policies that affect employment of older adults Eighty nine respondents from 26 nations responded to an Internet survey regarding their own experiences with the aging labor force factors that …	older adults at work	NCBI:PubMed	Journal of gerontological social work	Department of Social Work and Community Development, University of Otago, Dunedin, New Zealand. Amanda.barusch@otago.ac.nz	1	New Zealand	1	3		barusch2009supporting	1	1		national policy	labor force participation, public pension programs, emplyment of older adults, aging labor force, force participation of older adults, governmnet responces
10.1080/03601270802300091	https://www.ncbi.nlm.nih.gov/pubmed/20351795	TRAINING OLDER WORKERS FOR TECHNOLOGY-BASED EMPLOYMENT.	Lee Chin Chin, Czaja Sara J, Sharit Joseph	2009/1/1	2009	-1	An increasingly aging workforce and advances in technology are changing work environments and structures The continued employability of older adults particularly those of lower socioeconomic status SES requires them to participate in training programs to ensure their competence in today s workplace Focus groups with 37 unemployed adults 51 76 years old were conducted to gather information about b…	older adults at work	NCBI:PubMed	Educational gerontology	Center on Aging, University of Miami Miller School of Medicine, Miami, Florida, USA.	1	United States	1	3		leechin2009training	1	1	age based discrimination		older workers, aging workforce, changing work environments, work experinces, age discrimination, lack of technology skills
10.3233/WOR-2009-0849	https://www.ncbi.nlm.nih.gov/pubmed/19478409	Towards a comprehensive approach for managing transitions of older workers with hearing loss.	Fok Daniel, Shaw Lynn, Jennings Mary Beth, Cheesman Margaret	2009/7/10	2009	-1	Demographic and legislative trends suggest that many older workers may remain at work past the traditional retirement age This extended work trajectory poses new challenges and opportunities for workers with acquired hearing loss as they age Workplaces require a new approach to enable transitions of older workers with hearing loss to remain safe and productive A review of the literature on older …	productive aging at work	NCBI:PubMed	Work (Reading, Mass.)	The University of Western Ontario, London, Ontario, Canada. dfok4@uwo.ca	1	Canada	1	4		fokdaniel2009towards	1	1		legislation	older workers transitions, age-related hearing loss, older workers with hearing loss, hearing friendly workplaces
PubMed_20195005	https://www.ncbi.nlm.nih.gov/pubmed/20195005	Work expectations, realizations, and depression in older workers.	Falba Tracy A, Sindelar Jody L, Gallo William T	2009/09/01	2009	-1	In this study we explore whether ex ante work expectations conditional on work force status at age 62 affect self reported depressive symptoms at age 62 Our sample includes 4 387 participants of the Health and Retirement Study a national longitudinal survey of individuals born between 1931 and 1941 and their spouses The sample is composed of workers who were less than 62 years of age at the study…	older adults at work	NCBI:PubMed	The journal of mental health policy and economics	Economics Department, Duke University, Durham, NC, USA.	1	United States	1	3		falbatracy2009work	1	1		national policy	Work expectations, realizations, and depression in older workers, mental health needs of men
10.1007/978-3-642-02713-0_47	https://link.springer.com/chapter/10.1007/978-3-642-02713-0_47	Generations in the Workplace: An Exploratory Study with Administrative Assistants	Lisa M. Vizer,Vicki L. Hanson	2009	2009	1	To better support older adults in the workplace, this study examines the strategies workers employ to learn software and complete tasks. The purpose of the overall research project is to understand how to help older workers adapt to and remain productive in the workplace. This knowledge may inform the design and development of training modules and software extensions to accommodate the needs of w…	productive aging at work	Springer		UMBC Baltimore USA;University of Dundee Dundee Scotland	2	United States	1	2		lisavizer2009generations	1	1	age based discrimination		workplace, generations, collaboration
PubMed_18381828	https://www.ncbi.nlm.nih.gov/pubmed/18381828	Globalization, women's migration, and the long-term-care workforce.	Browne Colette V, Braun Kathryn L	2008/4/3	2008	-1	With the aging of the world s population comes the rising need for qualified direct long term care DLTC workers i e those who provide personal care to frail and disabled older adults Developed nations are increasingly turning to immigrant women to fill these needs In this article we examine the impact of three global trends population aging globalization and women s migration on the supply and de…	older adults at work	NCBI:PubMed	The Gerontologist	School of Social Work, University of Hawai'i, 1800 East West Road, Honolulu, HI 96822, USA. cbrowne@hawaii.edu	1	United States	1	2		browne2008globalization	1	1		national policy	women's migration, long-term-care workforce, immigrant workers, empowerment and women rights
01 July 2008	https://link.springer.com/article/10.1007/s10645-008-9086-1	Gradual Retirement: Preferences and Limitations	Tunga Kantarci,Arthur Van Soest	2008	2008	51	In the traditional retirement scenario, individuals work full-time or part-time until a given age, and then stop working abruptly. From the individual’s point of view, it seems more attractive to have a smooth transition, with gradual retirement. In Sweden and other European countries, specific gradual retirement programs have been created in the past 20 years, first in combination with early ret…	successful aging at work	Springer	De Economist	Tilburg University Tilburg The Netherlands;Tilburg University, Netspar and RAND Tilburg The Netherlands	2	The Netherlands	1	2		tungakantarci2008gradual	1	1	age based discrimination		partial pension, phased retirement, labour market participation, gradual retirement
